# Supplementary material for: Multicomponent and multisensory communicative acts in orang-utans may serve different functions
Source: Commun Biol. 2021 Jul 27;4:917. doi: 10.1038/s42003-021-02429-y (PMC8316500; doi:10.1038/s42003-021-02429-y)
Supplement: Supplementary file 3 — Supplementary Data S1 [file 42003_2021_2429_MOESM3_ESM.xlsx]

## Sheet: Sheet1
setting	species	signal	articulator	specificity	share	groom	joint travel	move	play	stop	sexual contaxt	dominance	N cases	N subjects
captive	Bor	beg hand-hand	manual	NA	0	0	0	0	0	0	0	NA	0	1
captive	Bor	beg hand-mouth	manual	NA	0	0	0	0	0	0	0	NA	0	3
captive	Bor	beg mouth-mouth	bodily	NA	0	0	0	0	0	0	0	NA	0	3
captive	Bor	bite	bodily	1	0	0	0	0	17	0	0	pl	17	8
captive	Bor	bite attempt	bodily	1	0	0	0	0	5	0	0	pl	5	7
captive	Bor	embrace	manual	1	0	0	0	0	1	0	0	pl	1	1
captive	Bor	grab/hold onto	manual	0.659574	1	4	11	0	31	0	0	pl	47	11
captive	Bor	hit/kick	manual	1	0	0	0	0	1	0	0	pl	1	2
captive	Bor	kiss	bodily	1	0	0	0	0	2	0	0	pl	2	5
captive	Bor	lay down	bodily	1	0	0	0	0	2	0	0	pl	2	3
captive	Bor	look at	bodily	0.555556	2	0	2	0	5	0	0	pl	9	9
captive	Bor	peer	bodily	0.75	3	0	0	0	1	0	0	fs	4	4
captive	Bor	place limb	manual	0.5	1	6	5	0	12	0	0	gr	24	9
captive	Bor	play face	facial	1	0	0	0	0	5	0	0	pl	5	5
captive	Bor	present bp	bodily	0.8	0	4	1	0	0	0	0	gr	5	5
captive	Bor	present obj	manual	0.75	1	0	0	0	3	0	0	fs	4	6
captive	Bor	pull	manual	0.588235	0	4	10	0	20	0	0	pl	34	11
captive	Bor	push	manual	0.375	0	3	2	0	3	0	0	pl	8	9
captive	Bor	raise limb	manual	0.736842	1	3	1	0	14	0	0	pl	19	10
captive	Bor	reach	manual	1	0	0	0	0	10	0	0	pl	10	11
captive	Bor	somersault	bodily	0.666667	0	0	2	0	1	0	0	jt	3	4
captive	Bor	spin	bodily	1	0	0	0	0	3	0	0	pl	3	3
captive	Bor	swing/dangle	bodily	1	0	0	0	0	13	0	0	pl	13	9
captive	Bor	throw obj	manual	NA	0	0	0	0	0	0	0	NA	0	1
captive	Bor	throw self	bodily	0.923077	0	0	1	0	12	0	0	pl	13	6
captive	Bor	tickle	manual	1	0	0	0	0	1	0	0	pl	1	1
captive	Bor	touch	manual	0.621622	1	9	4	0	23	0	0	pl	37	12
wild	Bor	beg hand-hand	manual	1	152	0	0	0	0	0	0	fs	152	13
wild	Bor	beg hand-mouth	manual	1	81	0	0	0	0	0	0	fs	81	10
wild	Bor	beg mouth-hand	bodily	1	69	0	0	0	0	0	0	fs	69	10
wild	Bor	beg mouth-mouth	bodily	1	38	0	0	0	0	0	0	fs	38	9
wild	Bor	bite	bodily	0.969697	0	1	0	0	32	0	0	pl	33	17
wild	Bor	bite attempt	bodily	1	0	0	0	0	26	0	0	pl	26	16
wild	Bor	embrace	manual	0.625	1	0	2	0	5	0	0	pl	8	6
wild	Bor	flail limb	manual	1	0	0	2	0	0	0	0	jt	2	3
wild	Bor	grab/hold onto	manual	0.704473	15	5	160	1	441	3	1	pl	626	21
wild	Bor	kiss	bodily	1	0	0	0	0	57	0	0	pl	57	12
wild	Bor	look at	bodily	0.725	1	0	9	1	29	0	0	pl	40	14
wild	Bor	loud scratch	manual	1	0	0	4	0	0	0	0	pl	4	3
wild	Bor	peer	bodily	1	39	0	0	0	0	0	0	fs	39	6
wild	Bor	place limb	manual	0.958333	1	4	1	0	138	0	0	pl	144	17
wild	Bor	play face	facial	1	0	0	0	0	1	0	0	pl	1	4
wild	Bor	poke	manual	0.821429	0	5	0	0	23	0	0	pl	28	9
wild	Bor	pout face	facial	1	0	0	0	0	10	0	0	pl	10	2
wild	Bor	present bp	bodily	0.528302	0	0	28	2	23	0	0	gr	53	14
wild	Bor	present obj	manual	1	0	0	0	0	1	0	0	pl	1	1
wild	Bor	pull	manual	0.890909	0	0	11	0	98	1	0	pl	110	14
wild	Bor	push	manual	0.576923	5	0	0	0	4	15	2	st	26	12
wild	Bor	reach	manual	0.444444	8	0	3	0	7	0	0	fs	18	10
wild	Bor	swing/dangle	bodily	1	0	0	0	0	3	0	0	pl	3	7
wild	Bor	touch	manual	0.874477	4	33	8	0	418	3	12	pl	478	20
captive	Sum	beg hand-hand	manual	0.944444	17	0	0	0	1	0	0	fs	18	13
captive	Sum	beg hand-mouth	manual	1	16	0	0	0	0	0	0	fs	16	13
captive	Sum	beg mouth-hand	bodily	1	46	0	0	0	0	0	0	fs	46	10
captive	Sum	beg mouth-mouth	bodily	1	63	0	0	0	0	0	0	fs	63	12
captive	Sum	bite	bodiy	0.75	0	0	0	1	21	4	1	pl	28	15
captive	Sum	bite attempt	bodily	0.757576	0	0	0	1	25	7	0	pl	33	16
captive	Sum	embrace	manual	0.882353	0	1	1	0	15	0	0	pl	17	11
captive	Sum	flail limb	manual	0.75	1	0	0	0	12	2	0	pl	16	9
captive	Sum	flap lip	facial	1	0	0	0	0	0	6	0	st	6	5
captive	Sum	grab/hold onto	manual	0.732558	3	0	11	1	63	5	2	pl	86	17
captive	Sum	head-butt	bodily	1	0	0	0	0	14	0	0	pl	14	10
captive	Sum	hit/kick	manual	0.935484	0	0	0	0	29	2	0	pl	31	13
captive	Sum	kiss	bodily	0.73913	0	4	0	0	17	0	2	pl	23	14
captive	Sum	lay down	bodily	1	0	0	0	0	1	0	0	pl	1	3
captive	Sum	look at	bodily	0.785714	0	1	2	1	22	2	0	pl	28	13
captive	Sum	look back at	bodily	0.764706	0	1	3	0	13	0	0	pl	17	9
captive	Sum	look through thighs	bodily	1	0	0	0	0	4	0	0	pl	4	1
captive	Sum	peer	bodily	0.736842	14	0	0	0	5	0	0	fs	19	16
captive	Sum	place limb	manual	0.823529	0	1	0	0	14	2	0	pl	17	8
captive	Sum	play face	facial	0.954545	0	0	0	1	21	0	0	pl	22	11
captive	Sum	poke	manual	0.804878	0	0	0	3	33	4	0	pl	41	12
captive	Sum	pout face	facial	0.8	1	0	0	0	4	0	0	pl	5	5
captive	Sum	present bp	bodily	0.521739	1	12	2	0	7	0	1	gr	23	8
captive	Sum	present obj	manual	1	0	0	0	0	11	0	0	pl	11	6
captive	Sum	pull	manual	0.614583	5	2	15	0	59	5	2	pl	96	18
captive	Sum	push	manual	0.541667	1	0	4	5	7	26	5	st	48	15
captive	Sum	raise limb	manual	0.6	0	0	0	1	6	3	0	pl	10	11
captive	Sum	reach	manual	0.695652	0	0	6	0	32	7	0	pl	46	16
captive	Sum	rise up	bodily	0.666667	0	0	2	0	0	1	0	st	3	4
captive	Sum	rub on rec	bodily	0.625	0	0	0	0	6	0	10	sx	16	7
captive	Sum	somersault	bodily	1	0	0	0	0	2	0	0	pl	2	2
captive	Sum	spit	bodily	0.666667	2	0	0	0	4	0	0	pl	6	1
captive	Sum	swing/dangle	bodily	1	0	0	0	0	34	0	0	pl	34	9
captive	Sum	throw obj	manual	1	0	0	0	0	3	0	0	pl	3	5
captive	Sum	throw self	bodily	0.970588	0	0	1	0	33	0	0	pl	34	11
captive	Sum	tickle	manual	0.8	0	1	0	0	4	0	0	pl	5	5
captive	Sum	touch	manual	0.590909	1	7	6	1	39	6	5	pl	66	18
wild	Sum	beg hand-hand	manual	0.964912	55	0	0	0	0	0	0	fs	57	9
wild	Sum	beg hand-mouth	manual	0.894737	51	0	0	0	0	0	0	fs	57	7
wild	Sum	beg mouth-hand	bodily	0.842105	16	0	0	0	0	0	0	fs	19	7
wild	Sum	beg mouth-mouth	bodily	1	20	0	0	0	0	0	0	fs	20	9
wild	Sum	bite	bodily	0.75	1	0	0	0	3	0	0	pl	4	7
wild	Sum	bite attempt	bodily	0.75	1	0	1	0	9	1	0	pl	12	11
wild	Sum	embrace	manual	0.5	5	0	3	0	2	0	0	fs	10	6
wild	Sum	flail limb	manual	1	0	0	0	0	20	0	0	pl	20	7
wild	Sum	grab/hold onto	manual	0.433333	21	0	70	1	78	7	0	pl	180	17
wild	Sum	head-butt	manual	1	0	0	0	0	3	0	0	pl	3	2
wild	Sum	hit/kick	manual	0.5	0	0	0	0	2	2	0	pl	4	5
wild	Sum	kiss	manual	1	0	0	0	0	1	0	0	pl	1	6
wild	Sum	look at	manual	0.604167	8	0	11	0	29	0	0	pl	48	18
wild	Sum	look back at	manual	0.5	0	0	0	1	1	0	0	pl	2	2
wild	Sum	look through thighs	manual	NA	0	0	0	0	0	0	0	NA	0	2
wild	Sum	loud scratch	manual	0.692308	0	0	9	0	4	0	0	jt	13	8
wild	Sum	peer	bodily	0.545455	6	0	0	0	5	0	0	fs	11	12
wild	Sum	place limb	manual	0.446429	13	0	17	0	25	0	0	pl	56	13
wild	Sum	play face	facial	0.909091	1	0	0	0	10	0	0	pl	11	7
wild	Sum	poke	manual	1	0	0	0	0	2	0	0	pl	2	2
wild	Sum	present bp	bodily	0.473684	6	0	3	0	9	1	0	pl	19	9
wild	Sum	present obj	manual	0.666667	2	0	0	0	1	0	0	pl	3	3
wild	Sum	pull	manual	0.43299	42	1	14	0	35	5	0	fs	97	14
wild	Sum	push	manual	0.404762	9	0	0	0	15	17	0	st	42	15
wild	Sum	raise limb	manual	0.4	1	0	2	0	2	0	0	pl	5	7
wild	Sum	reach	manual	0.720588	5	1	13	0	49	0	0	pl	68	18
wild	Sum	rub on rec	bodily	1	0	0	0	0	10	0	0	pl	10	5
wild	Sum	shake object	manual	1	0	0	0	0	1	0	0	pl	1	2
wild	Sum	swing/dangle	bodily	0.818182	2	1	3	0	27	0	0	pl	33	8
wild	Sum	throw self	bodily	0.72043	14	2	8	0	67	1	0	pl	93	2
wild	Sum	tickle	manual	NA	0	0	0	0	0	0	0	NA	0	3
wild	Sum	touch	manual	0.72043	14	2	8	0	67	1	0	pl	93	17
