# Supplementary material for: Multicomponent and multisensory communicative acts in orang-utans may serve different functions
Source: Commun Biol. 2021 Jul 27;4:917. doi: 10.1038/s42003-021-02429-y (PMC8316500; doi:10.1038/s42003-021-02429-y)
Supplement: Supplementary file 4 — Supplementary Data S2 [file 42003_2021_2429_MOESM4_ESM.xlsx]

## Sheet: model stability
mod.ms_uc	orig	min	max
(Intercept)	-4.584	-4.728	-4.432
settingwild	3.129	2.945	3.245
speciesSum	1.342	1.179	1.447
age.dep	0.598	0.552	0.659
age.imm	0.306	0.219	0.369
sex.code	0.031	-0.025	0.075
kinship.mo	-0.046	-0.108	0.06
kinship.mk	-0.13	-0.174	-0.063
context_fs	1.548	1.473	1.629
context_pl	0.18	0.108	0.277
settingwild:speciesSum	-1.306	-1.408	-1.132
ID_obs@(Intercept)	1.065	0.999	1.061
Dyad@(Intercept)	0.294	0.452	0.572
Dyad.1@context_pl	0.366	0.545	0.634
Dyad.2@context_fs	0.854	0.878	0.946
mod.mc_us	orig	min	max
(Intercept)	-2.537	-2.651	-2.483
settingwild	2.359	2.29	2.474
speciesSum	1.99	1.935	2.097
age.dep	-0.287	-0.338	-0.228
age.imm	-0.11	-0.165	-0.064
sex.code	-0.226	-0.269	-0.188
kinship.mo	-1.071	-1.145	-1.012
kinship.mk	0.035	-0.01	0.087
context_fs	-0.527	-0.568	-0.444
context_pl	0.109	0.066	0.17
settingwild:speciesSum	-1.08	-1.188	-1.014
ID_obs@(Intercept)	0.901	0.917	0.961
Dyad@(Intercept)	0.446	0.626	0.691
Dyad.1@context_pl	0.815	0.876	0.918
Dyad.2@context_fs	0.54	0.599	0.771
mod.MC_ms	orig	min	max
(Intercept)	-2.988	-3.4	-2.826
settingwild	1.461	1.185	1.831
speciesSum	1.225	1.053	1.611
age.dep	0.212	0.111	0.29
age.imm	0.26	0.113	0.371
sex.code	0.212	0.157	0.276
kinship.mo	0.558	0.493	0.756
kinship.mk	-0.914	-0.982	-0.787
context_fs	0.333	0.241	0.497
context_pl	0.447	0.369	0.559
settingwild:speciesSum	-1.916	-2.305	-1.644
ID_obs@(Intercept)	1.197	1.067	1.139
Dyad@(Intercept)	0.73	0.737	0.87
Dyad.1@context_fs	1.866	1.298	1.432
mod.MS_mc	orig	min	max
(Intercept)	-1.429	-1.852	-1.133
settingwild	0.665	0.38	1.049
speciesSum	2.458	2.163	2.853
age.dep	-0.387	-0.52	-0.247
age.imm	-0.039	-0.268	0.081
sex.code	0.012	-0.072	0.123
kinship.mo	-0.627	-0.71	-0.382
kinship.mk	-0.589	-0.681	-0.372
context_fs	-2.301	-2.511	-2.137
context_pl	0.703	0.6	0.842
settingwild:speciesSum	-2.071	-2.469	-1.786
ID_obs@(Intercept)	1.452	1.174	1.233
Dyad@(Intercept)	0.588	0.589	0.802
Dyad.1@context_fs	2.622	1.569	1.67
mod.suc.vis	orig	min	max
(Intercept)	0.724	-0.136	1.59
vis_mm	0.89	0.595	1.108
settingwild	-0.127	-0.959	0.52
speciesSum	-1.372	-2.339	-0.662
age.dep	-0.842	-1.313	-0.541
age.imm	-0.531	-1.119	-0.064
sex.code	0.483	0.158	0.712
kinship.mo	0.918	0.291	1.668
kinship.mk	0.463	-0.035	1.02
context_fs	-0.949	-1.477	-0.75
context_pl	0.242	-0.136	0.51
ID_obs@(Intercept)	0.908	0.841	1.021
Dyad@context_fs	0.61	0.632	0.899
ID_rec@(Intercept)	0.353	0	0.721
ID_rec.1@context_pl	0.864	0.5	1.075
ID_rec.2@context_fs	1.054	0.681	1.237
ID_sign@vis_mm	0.787	0.671	0.979
ID_sign.1@context_pl	0.901	0.626	1.056
ID_coder@(Intercept)	0.446	0	0.736
mod.suc.tac	orig	min	max
(Intercept)	-0.421	-0.922	0.977
tac_mm	0.54	0.325	0.593
settingwild	0.719	-0.173	1.285
speciesSum	-0.535	-1.665	0.302
age.dep	-0.044	-0.212	0.175
age.imm	0.022	-0.239	0.294
sex.code	0.226	-0.034	0.386
kinship.mo	0.778	0.335	1.078
kinship.mk	0.099	-0.055	0.213
context_fs	-0.228	-0.389	-0.094
context_pl	0.314	-0.07	0.828
ID_obs@(Intercept)	0.808	0.671	0.936
Dyad@context_fs	0.815	0.82	0.942
ID_rec@(Intercept)	0.519	0.337	0.837
ID_rec.1@context_pl	1.016	0.792	1.082
ID_sign@tac_mm	0.7	0.621	0.897
ID_sign.1@context_pl	0.846	0.798	1.025
ID_coder@(Intercept)	0.459	0.408	0.716
mod.suc.bod	orig	min	max
(Intercept)	0.445	0.328	0.596
bodily_mp	-0.198	-0.249	-0.123
settingwild	-0.102	-0.299	0.009
speciesSum	-0.467	-0.545	-0.333
age.dep	-0.323	-0.429	-0.238
age.imm	0.256	0.102	0.385
sex.code	-0.336	-0.41	-0.23
kinship.mo	0.338	0.225	0.401
kinship.mk	-0.482	-0.564	-0.363
context_fs	-0.887	-1.11	-0.727
context_pl	0.61	0.415	0.726
ID_obs@(Intercept)	0.548	0.643	0.769
Dyad@(Intercept)	0.318	0	0.597
Dyad.1@context_pl	1.291	1.064	1.169
Dyad.2@context_fs	1.87	1.278	1.444
mod.suc.man	orig	min	max
(Intercept)	0.557	0.455	0.807
manual_mp	0.024	-0.03	0.074
settingwild	0.608	0.542	0.696
speciesSum	-0.662	-0.787	-0.602
age.dep	-0.245	-0.358	-0.176
age.imm	-0.04	-0.158	0.061
sex.code	0.194	0.134	0.276
kinship.mo	0.223	0.141	0.338
kinship.mk	0.141	0.046	0.199
context_fs	-1.183	-1.254	-1.126
context_pl	0.164	0.1	0.227
ID_obs@(Intercept)	0.882	0.911	0.953
Dyad@(Intercept)	0.62	0.753	0.8
Dyad.1@context_pl	0.599	0.733	0.809
ID_sign@manual_mp	0.306	0.457	0.607
mod.suc.gaz	orig	min	max
(Intercept)	0.535	0.452	0.713
gaze_mp	0.492	0.432	0.565
settingwild	0.139	0.067	0.209
speciesSum	-0.995	-1.094	-0.877
age.dep	-0.289	-0.363	-0.206
age.imm	0.056	-0.071	0.17
sex.code	0.12	0.057	0.199
kinship.mo	0.632	0.558	0.706
kinship.mk	0.037	-0.046	0.107
context_fs	-1.149	-1.22	-1.069
context_pl	0.233	0.099	0.293
ID_obs@(Intercept)	0.944	0.934	0.985
Dyad@(Intercept)	0.541	0.71	0.75
Dyad.1@context_pl	0.887	0.882	0.961
Dyad.2@context_fs	1.009	0.955	1.034
ID_sign@gaze_mp	0.436	0.567	0.692
mod.mat.vis	orig	min	max
(Intercept)	-3.278	-4.145	-2.757
vis_mm	1.434	0.927	3.41
settingwild	-0.715	-3.528	0.277
speciesSum	1.795	0.462	2.223
age.dep	0.793	-0.069	2.227
age.imm	0.544	-0.012	1.112
sex.code	0.413	-0.616	0.631
kinship.mo	-0.326	-1.691	-0.002
kinship.mk	-0.146	-0.526	0.172
context_fs	-0.538	-4.425	1.283
context_pl	12.594	10.434	17.994
ID_sign@context_pl	6.068	1.573	3.583
ID_sign.1@vis_mm	0.428	0	0.912
Behavior@(Intercept)	4.537	2.034	2.766
mod.mat.tac	orig	min	max
(Intercept)	1.394	-1.872	2.625
tac_mm	0.702	0.186	0.984
settingwild	-1.6	-2.804	0.81
speciesSum	-0.346	-2.029	2.498
age.dep	0.067	-0.305	0.807
age.imm	-0.639	-1.09	-0.174
sex.code	1.181	0.596	1.51
kinship.mo	0.022	-0.509	0.432
kinship.mk	1.327	0.613	1.643
context_fs	-3.859	-6.054	-2.293
context_pl	8.452	5.38	13.286
ID_rec@kinship.mk	1.764	0.85	2.363
ID_sign@tac_mm	0.572	0	1.327
ID_sign.1@context_pl	5.315	0.748	3.166
Behavior@(Intercept)	5.053	2.131	2.546
mod.mat.bod	orig	min	max
(Intercept)	-1.82	-3.692	-1.036
bodily_mp	-0.907	-1.21	-0.581
settingwild	-0.483	-1.087	0.458
speciesSum	-0.59	-1.646	0.389
age.dep	0.762	0.339	1.023
age.imm	0.679	0.129	1.216
sex.code	1.202	0.857	1.537
kinship.mo	0.483	0.231	1.379
kinship.mk	0.582	0.352	1.615
context_fs	5.797	-3.322	8.451
context_pl	3.697	3.044	7.286
ID_sign@bodily_mp	1.076	0.001	1.103
ID_sign.1@(Intercept)	1.435	1.075	1.337
Behavior@(Intercept)	1.021	0.926	1.938
mod.mat.man	orig	min	max
(Intercept)	0.329	-0.436	0.631
manual_mp	-0.262	-0.391	0.061
settingwild	0.175	-0.434	0.459
speciesSum	-0.243	-0.438	-0.002
age.dep	0.003	-0.143	0.381
age.imm	-0.258	-0.445	0.035
sex.code	-0.044	-0.371	0.102
kinship.mo	-0.59	-0.784	-0.349
kinship.mk	0.862	0.615	1.012
context_fs	-3.715	-4.026	-3.364
context_pl	5.547	4.776	7.119
ID_sign@manual_mp	0.851	0.566	1.052
ID_sign.1@(Intercept)	0.703	0.755	1.09
Behavior@(Intercept)	3.631	1.581	2.091
mod.mat.gaz	orig	min	max
(Intercept)	-0.621	-1.008	-0.014
gaze_mp	-0.668	-0.85	-0.308
settingwild	-0.569	-0.913	-0.245
speciesSum	-0.311	-0.626	-0.084
age.dep	-0.221	-0.359	0.09
age.imm	-0.005	-0.235	0.205
sex.code	0.653	0.199	0.762
kinship.mo	0.245	-0.136	0.483
kinship.mk	1.01	0.723	1.353
context_fs	0.436	-3.93	1.15
context_pl	5.049	4.5	5.742
ID_sign@gaze_mp	1.078	0.713	1.188
ID_sign.1@(Intercept)	0.824	0.699	1.032
Behavior@(Intercept)	2.003	1.29	1.944
